# Supplementary material for: Expansion and Molecular Characterization of AP2/ERF Gene Family in Wheat (Triticum aestivum L.)
Source: Front Genet. 2021 Mar 31;12:632155. doi: 10.3389/fgene.2021.632155 (PMC8044323; doi:10.3389/fgene.2021.632155)
Supplement: Supplementary Table 1 — List of primers used in qRT-PCR analysis. [file Table_1.xlsx]

## Sheet: Sheet1
Table S1. List of Primers used in qRT-PCR analysis
TaAP2/ERF1	F	TTCCTGCTCGTCGTCATCAT
	R	GTGGATGCTGTGGTTGGTTT
TaAP2/ERF2	F	ACTCCAGTATGTCCCAACCA
	R	CTGGCATGAAGAACGACTGG
TaAP2/ERF3	F	CAGTACTCCAGCATGTCCCA
	R	GCTCAGGTTCAACGCCTC
TaAP2/ERF4	F	CGACCTCTTCCTCGGCAAA
	R	GGTTTCGGTCCAGTGTTCGC
TaAP2/ERF5	F	GCTGAAGAAGATGCGGAGC
	R	TACAAGCTGGAGGAGTACCG
TaAP2/ERF6	F	CTGACCTCTTCCTCGGCAAA
	R	CTGTCCAATGTTCGCTTGCT
TaAP2/ERF7	F	GGCTCCAGCGTCTACTACC
	R	ATCTCCGCCACCCACTTG
TaAP2/ERF10	F	CAGAGACCAGCTCCAGTCG
	R	ATCTCGGCGACCCACTTC
TaAP2/ERF11	F	ACAGCAGGGACCAGGTAATG
	R	GACTGGAGCTGGAGGATTTG
TaAP2/ERF12	F	AGTCCGCCAGGCTCAACT
	R	AAGAAATCGGCGTCAGTGTC
TaAP2/ERF13	F	CCCATACTCAGCATGTCCAG
	R	CCTGGTCGTAAGCATGAGC
TaAP2/ERF14	F	CCTCAACTTCCCCGACAAC
	R	CAGACTCCAGCGAGGATGAC
TaAP2/ERF15	F	CCTCCAAGAACGGCAAGAAG
	R	TCTCGTACGACGGGTACTTG
TaAP2/ERF16	F	CACCTCGCCATTTTCATTCT
	R	GAGGTGCTGTACTGCGAGGT
TaAP2/ERF17	F	CTCATTCTACGCCACCTCCA
	R	GAAGGACGACGATGTGGTG
TaAP2/ERF19	F	ATCATCATCGTACGCCTCGT
	R	CTGCTGCTGGACGAAGAACT
TaAP2/ERF107	F	CCTTCCCTCAGTCCACTCTG
	R	GAGGTCGAAGTCGGTGTAGA
TaAP2/ERF110	F	CAGTCCGGGTTCCTCTACG
	R	GCGCAAATCCTGGAAGAAGT
