# Supplementary material for: Expansion and Molecular Characterization of AP2/ERF Gene Family in Wheat (Triticum aestivum L.)
Source: Front Genet. 2021 Mar 31;12:632155. doi: 10.3389/fgene.2021.632155 (PMC8044323; doi:10.3389/fgene.2021.632155)
Supplement: Supplementary Table 2 — List of all putative genes having AP2 domain. [file Table_2.xlsx]

## Sheet: Sheet1
	Table S2. List of all putative genes having AP2 domain
	Wheat Gene ID	Family		Clan	Description	Cross Reference	Start	End	Domain E-values
		Id	Accession						Ind	Cond
1	TraesCS2D02G369900.1	AP2	PF00847.20	CL0081	AP2 domain	dgPsbyl	203	254	4.2e-12	2.3e-16
2	TraesCS2A02G373700.1	AP2	PF00847.20	CL0081	AP2 domain	dgPsbyl	202	253	4.2e-12	2.3e-16
3	TraesCS2B02G390800.1	AP2	PF00847.20	CL0081	AP2 domain	dgPsbyl	203	254	4.2e-12	2.3e-16
4	TraesCS6D02G217800.1	AP2	PF00847.20	CL0081	AP2 domain	dgPsbyl	210	261	3.8e-12	2.1e-16
5	TraesCS6A02G235100.1	AP2	PF00847.20	CL0081	AP2 domain	dgPsbyl	214	265	8e-12	4.5e-16
6	TraesCS6B02G263800.1	AP2	PF00847.20	CL0081	AP2 domain	dgPsbyl	207	258	4.2e-12	2.3e-16
7	TraesCS1B02G441300.1	AP2	PF00847.20	CL0081	AP2 domain	dgPsbyl	101	152	2.2e-12	1.2e-16
8	TraesCS1A02G411100.1	AP2	PF00847.20	CL0081	AP2 domain	dgPsbyl	104	155	9.8e-13	5.4e-17
9	TraesCS1D02G418900.1	AP2	PF00847.20	CL0081	AP2 domain	dgPsbyl	102	153	9.7e-13	5.4e-17
10	TraesCS4A02G035400.1	AP2	PF00847.20	CL0081	AP2 domain	dgPsbyl	65	116	1.2e-14	6.4e-19
12	TraesCS4B02G268100.1	AP2	PF00847.20	CL0081	AP2 domain	dgPsbyl	94	145	1.4e-14	7.8e-19
13	TraesCS4D02G267500.1	AP2	PF00847.20	CL0081	AP2 domain	dgPsbyl	111	162	1.5e-14	8.6e-19
14	TraesCS7D02G469200.1	AP2	PF00847.20	CL0081	AP2 domain	dgPsbyl	71	122	4.8e-13	2.7e-17
16	TraesCS5B02G193200.1	AP2	PF00847.20	CL0081	AP2 domain	dgPsbyl	107	158	9.6e-15	5.4e-19
17	TraesCS5D02G200900.1	AP2	PF00847.20	CL0081	AP2 domain	dgPsbyl	107	158	9.6e-15	5.4e-19
19	TraesCS7B02G085900.1	AP2	PF00847.20	CL0081	AP2 domain	dgPsbyl	186	237	3.6e-13	2e-17
20	TraesCS7D02G182700.1	AP2	PF00847.20	CL0081	AP2 domain	dgPsbyl	188	239	3.6e-13	2e-17
21	TraesCS7A02G180900.1	AP2	PF00847.20	CL0081	AP2 domain	dgPsbyl	186	237	3.5e-13	2e-17
22	TraesCS6B02G331000.1	AP2	PF00847.20	CL0081	AP2 domain	dgPsbyl	171	222	3.1e-13	1.7e-17
23	TraesCS6D02G281200.1	AP2	PF00847.20	CL0081	AP2 domain	dgPsbyl	174	225	3.1e-13	1.7e-17
24	TraesCS6A02G301900.1	AP2	PF00847.20	CL0081	AP2 domain	dgPsbyl	173	224	3e-13	1.7e-17
25	TraesCS7B02G028700.1	AP2	PF00847.20	CL0081	AP2 domain	dgPsbyl	47	98	2.3e-10	1.3e-14
26	TraesCS4B02G215800.1	AP2	PF00847.20	CL0081	AP2 domain	dgPsbyl	44	95	2.8e-10	1.6e-14
27	TraesCS4D02G216300.1	AP2	PF00847.20	CL0081	AP2 domain	dgPsbyl	44	95	2.8e-10	1.6e-14
28	TraesCS4A02G088400.1	AP2	PF00847.20	CL0081	AP2 domain	dgPsbyl	44	95	1.1e-10	5.9e-15
29	TraesCS6B02G361400.1	AP2	PF00847.20	CL0081	AP2 domain	dgPsbyl	36	87	5e-11	2.8e-15
30	TraesCS6B02G371300.1	AP2	PF00847.20	CL0081	AP2 domain	dgPsbyl	21	72	2.4e-09	1.3e-13
31	TraesCS3D02G399600.1	AP2	PF00847.20	CL0081	AP2 domain	dgPsbyl	17	68	8.2e-09	4.6e-13
32	TraesCS1B02G307000.1	AP2	PF00847.20	CL0081	AP2 domain	dgPsbyl	62	112	1.1e-10	6.2e-15
33	TraesCS3A02G313100.1	AP2	PF00847.20	CL0081	AP2 domain	dgPsbyl	137	188	4.1e-12	2.3e-16
34	TraesCS3D02G141200.1	AP2	PF00847.20	CL0081	AP2 domain	dgPsbyl	57	108	4.4e-12	2.5e-16
35	TraesCS3B02G158800.1	AP2	PF00847.20	CL0081	AP2 domain	dgPsbyl	158	209	7.6e-12	4.3e-16
36	TraesCS7B02G272300.1	AP2	PF00847.20	CL0081	AP2 domain	dgPsbyl	45	96	3.7e-12	2.1e-16
37	TraesCS7D02G367500.1	AP2	PF00847.20	CL0081	AP2 domain	dgPsbyl	45	96	3.7e-12	2.1e-16
38	TraesCS7A02G355500.1	AP2	PF00847.20	CL0081	AP2 domain	dgPsbyl	45	96	3.4e-12	1.9e-16
39	TraesCS2D02G308900.1	AP2	PF00847.20	CL0081	AP2 domain	dgPsbyl	17	68	4.3e-11	2.4e-15
40	TraesCS2B02G327700.1	AP2	PF00847.20	CL0081	AP2 domain	dgPsbyl	17	68	4.3e-11	2.4e-15
41	TraesCS2A02G310700.1	AP2	PF00847.20	CL0081	AP2 domain	dgPsbyl	17	68	4.3e-11	2.4e-15
42	TraesCS4B02G088900.1	AP2	PF00847.20	CL0081	AP2 domain	dgPsbyl	14	65	4.6e-12	2.6e-16
43	TraesCS4A02G227400.1	AP2	PF00847.20	CL0081	AP2 domain	dgPsbyl	15	66	4.6e-12	2.6e-16
44	TraesCS4D02G087000.1	AP2	PF00847.20	CL0081	AP2 domain	dgPsbyl	15	66	4.6e-12	2.6e-16
45	TraesCS1A02G187900.1	AP2	PF00847.20	CL0081	AP2 domain	dgPsbyl	17	67	6.5e-13	3.6e-17
46	TraesCS5A02G386100.1	AP2	PF00847.20	CL0081	AP2 domain	dgPsbyl	7	57	2.9e-07	0.16
47	TraesCS5D02G396000.1	AP2	PF00847.20	CL0081	AP2 domain	dgPsbyl	11	61	8.5e-08	4.8e-12
48	TraesCS5B02G391100.1	AP2	PF00847.20	CL0081	AP2 domain	dgPsbyl	11	60	1.4e-07	7.8e-12
49	TraesCS6A02G256600.1	AP2	PF00847.20	CL0081	AP2 domain	dgPsbyl	74	124	3.3e-09	1.8e-13
50	TraesCS6B02G268700.1	AP2	PF00847.20	CL0081	AP2 domain	dgPsbyl	72	122	3.5e-09	1.9e-13
51	TraesCS6D02G237800.1	AP2	PF00847.20	CL0081	AP2 domain	dgPsbyl	74	124	3.3e-09	1.8e-13
52	TraesCS1B02G195700.1	AP2	PF00847.20	CL0081	AP2 domain	dgPsbyl	24	74	1.7e-12	9.3e-17
53	TraesCS7D02G052600.1	AP2	PF00847.20	CL0081	AP2 domain	dgPsbyl	40	92	3.3e-13	1.8e-17
54	TraesCS7A02G057800.1	AP2	PF00847.20	CL0081	AP2 domain	dgPsbyl	36	88	2.4e-13	1.3e-17
55	TraesCS7D02G052400.1	AP2	PF00847.20	CL0081	AP2 domain	dgPsbyl	42	94	2.7e-13	1.5e-17
56	TraesCS4A02G433200.1	AP2	PF00847.20	CL0081	AP2 domain	dgPsbyl	52	104	2.9e-13	1.6e-17
57	TraesCS6A02G256900.1	AP2	PF00847.20	CL0081	AP2 domain	dgPsbyl	54	105	5.8e-13	3.3e-17
58	TraesCS6D02G238200.1	AP2	PF00847.20	CL0081	AP2 domain	dgPsbyl	54	105	5.8e-13	3.3e-17
59	TraesCS6B02G268100.1	AP2	PF00847.20	CL0081	AP2 domain	dgPsbyl	54	105	5.8e-13	3.3e-17
60	TraesCS2B02G417500.1	AP2	PF00847.20	CL0081	AP2 domain	dgPsbyl	51	102	4e-12	2.2e-16
61	TraesCS2D02G397000.1	AP2	PF00847.20	CL0081	AP2 domain	dgPsbyl	51	102	2.3e-10	1.3e-14
62	TraesCS2A02G399500.1	AP2	PF00847.20	CL0081	AP2 domain	dgPsbyl	51	102	1.8e-12	1e-16
63	TraesCS6A02G250900.1	AP2	PF00847.20	CL0081	AP2 domain	dgPsbyl	86	137	8e-13	4.5e-17
64	TraesCS2B02G434300.1	AP2	PF00847.20	CL0081	AP2 domain	dgPsbyl	97	148	2.9e-13	1.6e-17
65	TraesCS1B02G233300.1	AP2	PF00847.20	CL0081	AP2 domain	dgPsbyl	90	141	1.3e-12	7.2e-17
66	TraesCS1A02G220000.1	AP2	PF00847.20	CL0081	AP2 domain	dgPsbyl	94	145	1.3e-12	7.5e-17
67	TraesCS1D02G221500.1	AP2	PF00847.20	CL0081	AP2 domain	dgPsbyl	91	142	1.3e-12	7.3e-17
68	TraesCS6A02G251100.1	AP2	PF00847.20	CL0081	AP2 domain	dgPsbyl	47	98	4e-12	2.2e-16
69	TraesCS6B02G274200.1	AP2	PF00847.20	CL0081	AP2 domain	dgPsbyl	47	98	4.1e-12	2.3e-16
70	TraesCS2A02G415100.1	AP2	PF00847.20	CL0081	AP2 domain	dgPsbyl	41	92	8.9e-11	5e-15
71	TraesCS2D02G412200.1	AP2	PF00847.20	CL0081	AP2 domain	dgPsbyl	41	92	8.9e-11	5e-15
72	TraesCS2B02G434100.1	AP2	PF00847.20	CL0081	AP2 domain	dgPsbyl	41	92	8.9e-11	5e-15
73	TraesCS2D02G412300.1	AP2	PF00847.20	CL0081	AP2 domain	dgPsbyl	55	106	2e-12	1.1e-16
74	TraesCS2B02G434200.1	AP2	PF00847.20	CL0081	AP2 domain	dgPsbyl	55	106	1.9e-12	1.1e-16
75	TraesCS2A02G415200.1	AP2	PF00847.20	CL0081	AP2 domain	dgPsbyl	56	107	2e-12	1.1e-16
76	TraesCS6B02G274300.1	AP2	PF00847.20	CL0081	AP2 domain	dgPsbyl	60	111	1e-12	5.8e-17
77	TraesCS6D02G232800.1	AP2	PF00847.20	CL0081	AP2 domain	dgPsbyl	57	108	1.1e-12	6e-17
78	TraesCS6A02G251000.1	AP2	PF00847.20	CL0081	AP2 domain	dgPsbyl	58	109	1.1e-12	6e-17
79	TraesCS4B02G290100.1	AP2	PF00847.20	CL0081	AP2 domain	dgPsbyl	26	77	1.2e-13	6.7e-18
80	TraesCS4A02G013600.1	AP2	PF00847.20	CL0081	AP2 domain	dgPsbyl	26	77	1.2e-13	6.9e-18
81	TraesCS4D02G289200.1	AP2	PF00847.20	CL0081	AP2 domain	dgPsbyl	26	77	1.2e-13	6.9e-18
82	TraesCS1B02G236700.1	AP2	PF00847.20	CL0081	AP2 domain	dgPsbyl	47	98	2.5e-12	1.4e-16
83	TraesCS1D02G225000.1	AP2	PF00847.20	CL0081	AP2 domain	dgPsbyl	47	98	2.5e-12	1.4e-16
84	TraesCS1A02G223400.1	AP2	PF00847.20	CL0081	AP2 domain	dgPsbyl	47	98	2.6e-12	1.4e-16
85	TraesCS3A02G099200.1	AP2	PF00847.20	CL0081	AP2 domain	dgPsbyl	75	126	2.4e-11	1.3e-15
86	TraesCS3D02G099500.1	AP2	PF00847.20	CL0081	AP2 domain	dgPsbyl	75	126	1.9e-10	2.1e-14
87	TraesCS3B02G115400.1	AP2	PF00847.20	CL0081	AP2 domain	dgPsbyl	61	112	2e-10	2.3e-14
88	TraesCS1A02G221900.1	AP2	PF00847.20	CL0081	AP2 domain	dgPsbyl	150	201	6.3e-13	3.5e-17
89	TraesCS1D02G223600.1	AP2	PF00847.20	CL0081	AP2 domain	dgPsbyl	87	138	5e-13	2.8e-17
90	TraesCS1B02G235100.1	AP2	PF00847.20	CL0081	AP2 domain	dgPsbyl	89	140	4.9e-13	2.7e-17
91	TraesCS2B02G529200.1	AP2	PF00847.20	CL0081	AP2 domain	dgPsbyl	39	90	7.1e-12	4e-16
92	TraesCS1D02G244500.1	AP2	PF00847.20	CL0081	AP2 domain	dgPsbyl	36	87	2e-11	1.1e-15
93	TraesCS1B02G256000.1	AP2	PF00847.20	CL0081	AP2 domain	dgPsbyl	36	87	7.9e-12	4.4e-16
94	TraesCS1A02G244800.1	AP2	PF00847.20	CL0081	AP2 domain	dgPsbyl	36	87	8e-12	4.5e-16
95	TraesCS7A02G376300.1	AP2	PF00847.20	CL0081	AP2 domain	dgPsbyl	6	57	4.4e-12	2.4e-16
96	TraesCS7D02G372700.1	AP2	PF00847.20	CL0081	AP2 domain	dgPsbyl	6	57	4.4e-12	2.4e-16
97	TraesCS7B02G277800.1	AP2	PF00847.20	CL0081	AP2 domain	dgPsbyl	6	57	4.3e-12	2.4e-16
98	TraesCS6B02G210300.1	AP2	PF00847.20	CL0081	AP2 domain	dgPsbyl	6	57	1e-11	5.7e-16
99	TraesCS6A02G181400.1	AP2	PF00847.20	CL0081	AP2 domain	dgPsbyl	6	55	2e-10	1.1e-14
100	TraesCS2B02G531100.1	AP2	PF00847.20	CL0081	AP2 domain	dgPsbyl	5	56	1e-11	5.7e-16
101	TraesCS2A02G503100.1	AP2	PF00847.20	CL0081	AP2 domain	dgPsbyl	5	56	1e-11	5.8e-16
102	TraesCS2D02G503900.1	AP2	PF00847.20	CL0081	AP2 domain	dgPsbyl	5	56	1e-11	5.8e-16
103	TraesCS6B02G393200.1	AP2	PF00847.20	CL0081	AP2 domain	dgPsbyl	6	57	4.9e-11	2.7e-15
104	TraesCS6D02G343800.1	AP2	PF00847.20	CL0081	AP2 domain	dgPsbyl	6	57	4.9e-11	2.7e-15
105	TraesCS6A02G360300.1	AP2	PF00847.20	CL0081	AP2 domain	dgPsbyl	6	57	4.7e-11	2.6e-15
106	TraesCS7B02G048100.1	AP2	PF00847.20	CL0081	AP2 domain	dgPsbyl	6	57	3.6e-11	2e-15
107	TraesCS7A02G145800.1	AP2	PF00847.20	CL0081	AP2 domain	dgPsbyl	6	57	3.7e-11	2.1e-15
108	TraesCS7D02G147100.1	AP2	PF00847.20	CL0081	AP2 domain	dgPsbyl	6	57	3.6e-11	2e-15
109	TraesCS7D02G147200.1	AP2	PF00847.20	CL0081	AP2 domain	dgPsbyl	6	57	3.6e-11	2e-15
110	TraesCS3B02G176200.1	AP2	PF00847.20	CL0081	AP2 domain	dgPsbyl	120	171	1.9e-11	1.1e-15
111	TraesCS3D02G157100.1	AP2	PF00847.20	CL0081	AP2 domain	dgPsbyl	117	168	1.9e-11	1.1e-15
112	TraesCS3A02G149000.1	AP2	PF00847.20	CL0081	AP2 domain	dgPsbyl	120	171	1.9e-11	1.1e-15
113	TraesCS3A02G238300.1	AP2	PF00847.20	CL0081	AP2 domain	dgPsbyl	93	144	3.7e-12	2e-16
114	TraesCS3B02G266800.1	AP2	PF00847.20	CL0081	AP2 domain	dgPsbyl	91	142	3.7e-12	2.1e-16
115	TraesCS3D02G238600.1	AP2	PF00847.20	CL0081	AP2 domain	dgPsbyl	89	140	1e-11	5.8e-16
116	TraesCS5A02G174700.1	AP2	PF00847.20	CL0081	AP2 domain	dgPsbyl	89	139	5.2e-11	2.9e-15
117	TraesCS1A02G231200.1	AP2	PF00847.20	CL0081	AP2 domain	dgPsbyl	46	97	9.2e-14	5.1e-18
118	TraesCS1D02G230900.1	AP2	PF00847.20	CL0081	AP2 domain	dgPsbyl	48	99	7.4e-14	4.1e-18
119	TraesCS1B02G243200.1	AP2	PF00847.20	CL0081	AP2 domain	dgPsbyl	48	99	1.9e-13	1e-17
120	TraesCS4B02G299500.1	AP2	PF00847.20	CL0081	AP2 domain	dgPsbyl	102	153	1.1e-11	6.3e-16
121	TraesCS4B02G299400.1	AP2	PF00847.20	CL0081	AP2 domain	dgPsbyl	99	150	1.2e-11	6.5e-16
122	TraesCS4D02G298400.1	AP2	PF00847.20	CL0081	AP2 domain	dgPsbyl	103	152	2.1e-10	1.2e-14
123	TraesCS4A02G005600.1	AP2	PF00847.20	CL0081	AP2 domain	dgPsbyl	104	153	1.6e-11	8.7e-16
124	TraesCS4A02G005400.1	AP2	PF00847.20	CL0081	AP2 domain	dgPsbyl	89	140	3.3e-11	1.8e-15
125	TraesCS4B02G299600.1	AP2	PF00847.20	CL0081	AP2 domain	dgPsbyl	74	125	5.6e-11	3.1e-15
126	TraesCS4A02G005500.1	AP2	PF00847.20	CL0081	AP2 domain	dgPsbyl	75	126	9.9e-11	5.5e-15
127	TraesCS2B02G127800.1	AP2	PF00847.20	CL0081	AP2 domain	dgPsbyl	75	126	2.2e-12	1.2e-16
128	TraesCS2A02G109800.1	AP2	PF00847.20	CL0081	AP2 domain	dgPsbyl	78	129	2e-12	1.1e-16
129	TraesCS2D02G110000.1	AP2	PF00847.20	CL0081	AP2 domain	dgPsbyl	78	129	5.4e-12	3e-16
130	TraesCS5A02G215900.1	AP2	PF00847.20	CL0081	AP2 domain	dgPsbyl	115	166	3.6e-12	2e-16
131	TraesCS5B02G214400.1	AP2	PF00847.20	CL0081	AP2 domain	dgPsbyl	123	174	3.8e-12	2.1e-16
132	TraesCS5D02G223700.1	AP2	PF00847.20	CL0081	AP2 domain	dgPsbyl	118	169	3.7e-12	2.1e-16
133	TraesCS5D02G320800.1	AP2	PF00847.20	CL0081	AP2 domain	dgPsbyl	50	101	1.8e-12	9.9e-17
134	TraesCS5A02G314600.1	AP2	PF00847.20	CL0081	AP2 domain	dgPsbyl	49	100	1.9e-12	1e-16
135	TraesCS5B02G315500.1	AP2	PF00847.20	CL0081	AP2 domain	dgPsbyl	49	100	1.9e-12	1.1e-16
136	TraesCS7A02G158000.1	AP2	PF00847.20	CL0081	AP2 domain	dgPsbyl	109	160	1.2e-10	6.9e-15
137	TraesCS7B02G062200.1	AP2	PF00847.20	CL0081	AP2 domain	dgPsbyl	111	162	7.7e-11	4.3e-15
138	TraesCS7D02G158500.1	AP2	PF00847.20	CL0081	AP2 domain	dgPsbyl	111	162	1.3e-10	7e-15
139	TraesCS7D02G416300.1	AP2	PF00847.20	CL0081	AP2 domain	dgPsbyl	133	182	4.5e-07	2.5e-11
140	TraesCS7D02G373700.1	AP2	PF00847.20	CL0081	AP2 domain	dgPsbyl	131	182	3.8e-10	2.1e-14
141	TraesCS7A02G377400.1	AP2	PF00847.20	CL0081	AP2 domain	dgPsbyl	131	182	8.8e-10	4.9e-14
142	TraesCS6B02G125900.1	AP2	PF00847.20	CL0081	AP2 domain	dgPsbyl	114	165	3.5e-09	2e-13
143	TraesCS6A02G097700.1	AP2	PF00847.20	CL0081	AP2 domain	dgPsbyl	94	145	4.8e-09	2.7e-13
144	TraesCS6D02G084900.1	AP2	PF00847.20	CL0081	AP2 domain	dgPsbyl	114	165	9.3e-10	5.2e-14
145	TraesCS6B02G126700.1	AP2	PF00847.20	CL0081	AP2 domain	dgPsbyl	112	163	2.6e-11	1.4e-15
146	TraesCS6D02G084200.1	AP2	PF00847.20	CL0081	AP2 domain	dgPsbyl	112	163	3.5e-11	2e-15
147	TraesCS6B02G126600.1	AP2	PF00847.20	CL0081	AP2 domain	dgPsbyl	112	163	2.6e-11	1.4e-15
148	TraesCS6D02G085000.1	AP2	PF00847.20	CL0081	AP2 domain	dgPsbyl	57	108	1.7e-11	9.5e-16
149	TraesCS6A02G097500.1	AP2	PF00847.20	CL0081	AP2 domain	dgPsbyl	119	170	2e-11	1.1e-15
150	TraesCSU02G183700.1	AP2	PF00847.20	CL0081	AP2 domain	dgPsbyl	17	68	1.4e-11	7.7e-16
151	TraesCS6A02G343300.1	AP2	PF00847.20	CL0081	AP2 domain	dgPsbyl	131	182	2.3e-10	1.3e-14
152	TraesCS6B02G375400.1	AP2	PF00847.20	CL0081	AP2 domain	dgPsbyl	131	182	2.3e-10	1.3e-14
153	TraesCS6D02G324200.1	AP2	PF00847.20	CL0081	AP2 domain	dgPsbyl	131	182	2.3e-10	1.3e-14
154	TraesCS1B02G326500.1	AP2	PF00847.20	CL0081	AP2 domain	dgPsbyl	32	83	1.9e-11	1.1e-15
155	TraesCS1A02G314200.1	AP2	PF00847.20	CL0081	AP2 domain	dgPsbyl	34	85	2e-11	1.1e-15
156	TraesCS1D02G314700.1	AP2	PF00847.20	CL0081	AP2 domain	dgPsbyl	32	83	1.9e-11	1.1e-15
157	TraesCS3D02G321700.1	AP2	PF00847.20	CL0081	AP2 domain	dgPsbyl	29	80	1.3e-12	7.1e-17
158	TraesCS3B02G357600.1	AP2	PF00847.20	CL0081	AP2 domain	dgPsbyl	30	81	1.3e-12	7.2e-17
159	TraesCS3A02G328100.1	AP2	PF00847.20	CL0081	AP2 domain	dgPsbyl	31	82	1.3e-12	7.1e-17
160	TraesCS2A02G427700.1	AP2	PF00847.20	CL0081	AP2 domain	dgPsbyl	19	70	2.4e-13	1.3e-17
161	TraesCS2B02G448100.1	AP2	PF00847.20	CL0081	AP2 domain	dgPsbyl	21	72	2.5e-13	1.4e-17
162	TraesCS3A02G328000.1	AP2	PF00847.20	CL0081	AP2 domain	dgPsbyl	32	83	7e-13	3.9e-17
163	TraesCS3B02G357500.1	AP2	PF00847.20	CL0081	AP2 domain	dgPsbyl	32	83	6.8e-13	3.8e-17
164	TraesCS3D02G321500.1	AP2	PF00847.20	CL0081	AP2 domain	dgPsbyl	32	83	6.9e-13	3.9e-17
165	TraesCS1D02G314800.1	AP2	PF00847.20	CL0081	AP2 domain	dgPsbyl	36	87	1.1e-14	6.1e-19
166	TraesCS1A02G314300.1	AP2	PF00847.20	CL0081	AP2 domain	dgPsbyl	36	87	3e-14	1.7e-18
167	TraesCS1B02G326600.1	AP2	PF00847.20	CL0081	AP2 domain	dgPsbyl	37	88	1.1e-14	6.3e-19
168	TraesCS7B02G335700.1	AP2	PF00847.20	CL0081	AP2 domain	dgPsbyl	20	71	1.5e-10	8.5e-15
169	TraesCS6B02G159600.1	AP2	PF00847.20	CL0081	AP2 domain	dgPsbyl	17	68	1e-11	5.7e-16
170	TraesCS6D02G121100.1	AP2	PF00847.20	CL0081	AP2 domain	dgPsbyl	17	68	1e-11	5.7e-16
171	TraesCS6A02G131200.1	AP2	PF00847.20	CL0081	AP2 domain	dgPsbyl	17	68	1e-11	5.6e-16
172	TraesCS6D02G161300.1	AP2	PF00847.20	CL0081	AP2 domain	dgPsbyl	23	74	1.2e-12	6.5e-17
173	TraesCS6A02G171900.1	AP2	PF00847.20	CL0081	AP2 domain	dgPsbyl	23	74	1.2e-12	6.5e-17
174	TraesCS6B02G199800.1	AP2	PF00847.20	CL0081	AP2 domain	dgPsbyl	23	74	1.1e-12	6.3e-17
175	TraesCS2D02G543900.1	AP2	PF00847.20	CL0081	AP2 domain	dgPsbyl	20	71	2.4e-13	1.3e-17
176	TraesCS2B02G572500.1	AP2	PF00847.20	CL0081	AP2 domain	dgPsbyl	18	69	2.4e-13	1.3e-17
177	TraesCS2A02G542700.1	AP2	PF00847.20	CL0081	AP2 domain	dgPsbyl	20	71	2.4e-13	1.3e-17
178	TraesCS2A02G116900.1	AP2	PF00847.20	CL0081	AP2 domain	dgPsbyl	58	108	4e-11	2.2e-15
179	TraesCS2D02G118200.1	AP2	PF00847.20	CL0081	AP2 domain	dgPsbyl	43	93	3.9e-11	2.2e-15
180	TraesCS2B02G136100.1	AP2	PF00847.20	CL0081	AP2 domain	dgPsbyl	58	108	4.2e-11	2.3e-15
181	TraesCS2D02G286900.1	AP2	PF00847.20	CL0081	AP2 domain	dgPsbyl	41	92	1.5e-10	8.2e-15
182	TraesCS2B02G305500.1	AP2	PF00847.20	CL0081	AP2 domain	dgPsbyl	41	92	1.5e-10	8.2e-15
183	TraesCS2A02G288700.1	AP2	PF00847.20	CL0081	AP2 domain	dgPsbyl	41	92	1.5e-10	8.2e-15
184	TraesCS4D02G313400.1	AP2	PF00847.20	CL0081	AP2 domain	dgPsbyl	8	60	1.6e-13	8.8e-18
185	TraesCS4A02G416000.1	AP2	PF00847.20	CL0081	AP2 domain	dgPsbyl	8	60	1.6e-13	9e-18
186	TraesCS4B02G316800.1	AP2	PF00847.20	CL0081	AP2 domain	dgPsbyl	8	60	1.6e-13	8.8e-18
187	TraesCS2D02G391400.1	AP2	PF00847.20	CL0081	AP2 domain	dgPsbyl	128	180	1e-12	5.7e-17
188	TraesCS1B02G231500.1	AP2	PF00847.20	CL0081	AP2 domain	dgPsbyl	82	134	3.1e-11	1.7e-15
189	TraesCS2D02G414500.1	AP2	PF00847.20	CL0081	AP2 domain	dgPsbyl	147	199	3.4e-11	1.9e-15
190	TraesCS2B02G436200.1	AP2	PF00847.20	CL0081	AP2 domain	dgPsbyl	147	199	3.3e-11	1.9e-15
191	TraesCS2D02G300700.	AP2	PF00847.20	CL0081	AP2 domain	dgPsbyl	88	139	1.2e-13	6.4e-18
192	TraesCS5B02G118200.1	AP2	PF00847.20	CL0081	AP2 domain	dgPsbyl	151	202	1.7e-11	9.4e-16
193	TraesCS5A02G112600.1	AP2	PF00847.20	CL0081	AP2 domain	dgPsbyl	152	203	5.7e-12	3.2e-16
194	TraesCS5D02G129400.1	AP2	PF00847.20	CL0081	AP2 domain	dgPsbyl	151	202	1.6e-11	8.8e-16
195	TraesCS1A02G272300.1	AP2	PF00847.20	CL0081	AP2 domain	dgPsbyl	136	187	2.2e-13	1.2e-17
196	TraesCS1D02G272600.1	AP2	PF00847.20	CL0081	AP2 domain	dgPsbyl	139	190	2.3e-13	1.3e-17
197	TraesCS1B02G282300.1	AP2	PF00847.20	CL0081	AP2 domain	dgPsbyl	135	186	2.3e-13	1.3e-17
198	TraesCS3A02G379900.1	AP2	PF00847.20	CL0081	AP2 domain	dgPsbyl	35	86	8e-13	4.5e-17
199	TraesCS3D02G372900.1	AP2	PF00847.20	CL0081	AP2 domain	dgPsbyl	145	196	1.3e-12	7.3e-17
200	TraesCS3B02G412500.1	AP2	PF00847.20	CL0081	AP2 domain	dgPsbyl	150	201	1.3e-12	7.4e-17
201	TraesCS2D02G286300.1	AP2	PF00847.20	CL0081	AP2 domain	dgPsbyl	51	102	1.7e-13	9.5e-18
202	TraesCS2A02G288000.1	AP2	PF00847.20	CL0081	AP2 domain	dgPsbyl	51	102	1.7e-13	9.4e-18
203	TraesCS2B02G304800.1	AP2	PF00847.20	CL0081	AP2 domain	dgPsbyl	51	102	1.7e-13	9.5e-18
204	TraesCS7B02G162100.1	AP2	PF00847.20	CL0081	AP2 domain	dgPsbyl	55	106	2.8e-14	1.6e-18
205	TraesCS7A02G264100.1	AP2	PF00847.20	CL0081	AP2 domain	dgPsbyl	57	108	2.9e-14	1.6e-18
206	TraesCS7D02G265000.1	AP2	PF00847.20	CL0081	AP2 domain	dgPsbyl	55	106	2.8e-14	1.6e-18
207	TraesCS5D02G433100.1	AP2	PF00847.20	CL0081	AP2 domain	dgPsbyl	93	144	1.4e-09	7.9e-14
208	TraesCS5A02G424600.1	AP2	PF00847.20	CL0081	AP2 domain	dgPsbyl	96	147	1.4e-09	7.9e-14
209	TraesCS5B02G426600.1	AP2	PF00847.20	CL0081	AP2 domain	dgPsbyl	94	145	1.4e-09	8e-14
210	TraesCS4D02G120200.1	AP2	PF00847.20	CL0081	AP2 domain	dgPsbyl	108	159	9.8e-10	5.5e-14
211	TraesCS4A02G193100.1	AP2	PF00847.20	CL0081	AP2 domain	dgPsbyl	107	158	8e-10	4.5e-14
212	TraesCS4B02G122100.1	AP2	PF00847.20	CL0081	AP2 domain	dgPsbyl	108	159	8.9e-10	4.9e-14
213	TraesCS7A02G120100.1	AP2	PF00847.20	CL0081	AP2 domain	dgPsbyl	103	154	1e-12	5.8e-17
214	TraesCS7D02G118000.1	AP2	PF00847.20	CL0081	AP2 domain	dgPsbyl	102	153	3.9e-12	2.2e-16
215	TraesCS7B02G018400.1	AP2	PF00847.20	CL0081	AP2 domain	dgPsbyl	101	152	1.1e-12	6e-17
216	TraesCS6A02G319600.1	AP2	PF00847.20	CL0081	AP2 domain	dgPsbyl	114	165	1.9e-13	1e-17
217	TraesCS6D02G299100.1	AP2	PF00847.20	CL0081	AP2 domain	dgPsbyl	159	210	2.5e-13	1.4e-17
218	TraesCS6B02G350400.1	AP2	PF00847.20	CL0081	AP2 domain	dgPsbyl	111	162	1.9e-13	1.1e-17
219	TraesCS6D02G298700.1	AP2	PF00847.20	CL0081	AP2 domain	dgPsbyl	108	159	9.3e-10	5.2e-14
220	TraesCS6A02G319500.1	AP2	PF00847.20	CL0081	AP2 domain	dgPsbyl	108	159	2.6e-10	1.5e-14
221	TraesCS6B02G350100.1	AP2	PF00847.20	CL0081	AP2 domain	dgPsbyl	107	158	7.1e-12	3.9e-16
222	TraesCS6B02G350000.1	AP2	PF00847.20	CL0081	AP2 domain	dgPsbyl	108	159	5.1e-12	2.9e-16
223	TraesCS6D02G299000.1	AP2	PF00847.20	CL0081	AP2 domain	dgPsbyl	108	159	7.1e-12	4e-16
224	TraesCS5B02G236900.1	AP2	PF00847.20	CL0081	AP2 domain	dgPsbyl	104	155	7.1e-14	4e-18
225	TraesCS5D02G245300.1	AP2	PF00847.20	CL0081	AP2 domain	dgPsbyl	107	158	7.3e-14	4.1e-18
226	TraesCS5A02G238400.1	AP2	PF00847.20	CL0081	AP2 domain	dgPsbyl	102	153	1e-14	5.7e-19
227	TraesCS1D02G376800.1	AP2	PF00847.20	CL0081	AP2 domain	dgPsbyl	134	185	2.4e-14	1.3e-18
228	TraesCS1B02G389900.1	AP2	PF00847.20	CL0081	AP2 domain	dgPsbyl	133	184	2.8e-12	1.6e-16
229	TraesCS1A02G370700.1	AP2	PF00847.20	CL0081	AP2 domain	dgPsbyl	134	185	1.3e-13	7e-18
230	TraesCS1A02G370400.1	AP2	PF00847.20	CL0081	AP2 domain	dgPsbyl	111	162	8.4e-13	4.7e-17
231	TraesCS1D02G376500.1	AP2	PF00847.20	CL0081	AP2 domain	dgPsbyl	124	175	9e-13	5e-17
232	TraesCS1B02G389800.1	AP2	PF00847.20	CL0081	AP2 domain	dgPsbyl	114	165	9e-13	5e-17
233	TraesCS1D02G376600.1	AP2	PF00847.20	CL0081	AP2 domain	dgPsbyl	123	174	2.5e-13	1.4e-17
234	TraesCS1B02G389700.1	AP2	PF00847.20	CL0081	AP2 domain	dgPsbyl	116	167	2.2e-13	1.3e-17
235	TraesCS1A02G370600.1	AP2	PF00847.20	CL0081	AP2 domain	dgPsbyl	116	167	1.4e-13	7.6e-18
236	TraesCS1D02G376700.1	AP2	PF00847.20	CL0081	AP2 domain	dgPsbyl	125	176	2.5e-13	1.4e-17
237	TraesCS4D02G002400.1	AP2	PF00847.20	CL0081	AP2 domain	dgPsbyl	418	469	5.3e-14	3e-18
238	TraesCS2D02G511600.1	AP2	PF00847.20	CL0081	AP2 domain	dgPsbyl	66	117	5.9e-09	9.9e-13
239	TraesCS2A02G514300.1	AP2	PF00847.20	CL0081	AP2 domain	dgPsbyl	69	120	5.5e-10	3.1e-14
240	TraesCS3A02G053900.1	AP2	PF00847.20	CL0081	AP2 domain	dgPsbyl	47	96	3.1e-06	3.4e-10
241	TraesCSU02G179500.1	AP2	PF00847.20	CL0081	AP2 domain	dgPsbyl	47	96	1.7e-05	1.9e-09
242	TraesCS4B02G325600.1	AP2	PF00847.20	CL0081	AP2 domain	dgPsbyl	39	88	3.6e-07	4e-11
243	TraesCS4D02G322500.1	AP2	PF00847.20	CL0081	AP2 domain	dgPsbyl	39	88	4.2e-07	4.7e-11
244	TraesCS3A02G054000.1	AP2	PF00847.20	CL0081	AP2 domain	dgPsbyl	61	110	2.4e-07	2.7e-11
245	TraesCS3D02G052300.1	AP2	PF00847.20	CL0081	AP2 domain	dgPsbyl	61	110	2.4e-07	2.7e-11
246	TraesCS3B02G064900.1	AP2	PF00847.20	CL0081	AP2 domain	dgPsbyl	61	110	2.4e-07	2.7e-11
247	TraesCS4D02G322600.1	AP2	PF00847.20	CL0081	AP2 domain	dgPsbyl	87	136	5.1e-06	5.7e-10
248	TraesCS4B02G325700.1	AP2	PF00847.20	CL0081	AP2 domain	dgPsbyl	62	111	2e-07	2.2e-11
249	TraesCS5A02G497900.1	AP2	PF00847.20	CL0081	AP2 domain	dgPsbyl	92	141	2.3e-07	2.5e-11
250	TraesCS3A02G259900.1	AP2	PF00847.20	CL0081	AP2 domain	dgPsbyl	72	121	3.7e-07	4.1e-11
251	TraesCS3D02G260100.1	AP2	PF00847.20	CL0081	AP2 domain	dgPsbyl	69	118	3.7e-07	4.1e-11
252	TraesCS3B02G293000.1	AP2	PF00847.20	CL0081	AP2 domain	dgPsbyl	73	122	3.8e-07	4.3e-11
253	TraesCS1D02G378500.1	AP2	PF00847.20	CL0081	AP2 domain	dgPsbyl	65	114	2.6e-08	2.9e-12
254	TraesCS1A02G372100.1	AP2	PF00847.20	CL0081	AP2 domain	dgPsbyl	65	114	7.2e-08	8.1e-12
255	TraesCS1B02G392000.1	AP2	PF00847.20	CL0081	AP2 domain	dgPsbyl	65	114	2.5e-08	2.8e-12
256	TraesCS1B02G392300.1	AP2	PF00847.20	CL0081	AP2 domain	dgPsbyl	65	114	2.4e-08	2.6e-12
257	TraesCS1A02G372300.1	AP2	PF00847.20	CL0081	AP2 domain	dgPsbyl	65	114	2.4e-08	2.6e-12
258	TraesCS1D02G378900.1	AP2	PF00847.20	CL0081	AP2 domain	dgPsbyl	65	114	2.4e-08	2.6e-12
259	TraesCS1D02G378800.1	AP2	PF00847.20	CL0081	AP2 domain	dgPsbyl	65	114	1.3e-07	1.5e-11
260	TraesCS1D02G378400.1	AP2	PF00847.20	CL0081	AP2 domain	dgPsbyl	65	114	2.5e-08	2.8e-12
261	TraesCS1B02G392200.1	AP2	PF00847.20	CL0081	AP2 domain	dgPsbyl	65	114	2.6e-08	2.9e-12
262	TraesCS1A02G372200.1	AP2	PF00847.20	CL0081	AP2 domain	dgPsbyl	65	114	2.5e-08	2.8e-12
263	TraesCS1D02G242800.1	AP2	PF00847.20	CL0081	AP2 domain	dgPsbyl	77	137	4.6e-12	2.6e-16
264	TraesCS1A02G242800.1	AP2	PF00847.20	CL0081	AP2 domain	dgPsbyl	73	133	4.6e-12	2.5e-16
265	TraesCS1B02G254300.1	AP2	PF00847.20	CL0081	AP2 domain	dgPsbyl	77	137	4.6e-12	2.6e-16
266	TraesCS7D02G512600.1	AP2	PF00847.20	CL0081	AP2 domain	dgPsbyl	109	159	4.8e-10	2.7e-14
		AP2	PF00847.20	CL0081	AP2 domain	dgPsbyl	201	252	1.1e-05	6.3e-10
267	TraesCS7B02G440400.1	AP2	PF00847.20	CL0081	AP2 domain	dgPsbyl	80	129	1e-09	5.8e-14
		AP2	PF00847.20	CL0081	AP2 domain	dgPsbyl	172	223	3.3e-06	1.8e-10
268	TraesCS2A02G514200.1	AP2	PF00847.20	CL0081	AP2 domain	dgPsbyl	112	162	2.1e-09	1.2e-13
		AP2	PF00847.20	CL0081	AP2 domain	dgPsbyl	203	254	8.8e-10	4.9e-14
269	TraesCS2D02G515800.1	AP2	PF00847.20	CL0081	AP2 domain	dgPsbyl	114	164	3e-09	1.7e-13
		AP2	PF00847.20	CL0081	AP2 domain	dgPsbyl	205	256	1.3e-09	7.2e-14
270	TraesCS2B02G542400.1	AP2	PF00847.20	CL0081	AP2 domain	dgPsbyl	119	169	2.8e-09	1.6e-13
		AP2	PF00847.20	CL0081	AP2 domain	dgPsbyl	210	261	1.2e-09	6.6e-14
271	TraesCS5B02G486900.1	AP2	PF00847.20	CL0081	AP2 domain	dgPsbyl	25	76	6.1e-09	3.4e-13
272	TraesCS5D02G486600.1	AP2	PF00847.20	CL0081	AP2 domain	dgPsbyl	119	169	2.6e-09	1.5e-13
		AP2	PF00847.20	CL0081	AP2 domain	dgPsbyl	211	262	1.4e-08	7.6e-13
273	TraesCS5A02G473800.1	AP2	PF00847.20	CL0081	AP2 domain	dgPsbyl	119	169	2.6e-09	1.5e-13
		AP2	PF00847.20	CL0081	AP2 domain	dgPsbyl	211	262	1.4e-08	7.6e-13
274	TraesCS1B02G076300.1	AP2	PF00847.20	CL0081	AP2 domain	dgPsbyl	184	233	7.9e-09	4.4e-13
		AP2	PF00847.20	CL0081	AP2 domain	dgPsbyl	276	327	8e-08	4.5e-12
275	TraesCS1A02G058400.1	AP2	PF00847.20	CL0081	AP2 domain	dgPsbyl	181	230	7.9e-09	4.4e-13
		AP2	PF00847.20	CL0081	AP2 domain	dgPsbyl	273	324	8e-08	4.5e-12
276	TraesCS1D02G059200.1	AP2	PF00847.20	CL0081	AP2 domain	dgPsbyl	182	231	7.9e-09	4.4e-13
		AP2	PF00847.20	CL0081	AP2 domain	dgPsbyl	274	325	8e-08	4.5e-12
277	TraesCS5A02G141700.1	AP2	PF00847.20	CL0081	AP2 domain	dgPsbyl	87	148	9.7e-14	5.4e-18
		AP2	PF00847.20	CL0081	AP2 domain	dgPsbyl	190	242	6.5e-13	3.6e-17
278	TraesCS5D02G150500.1	AP2	PF00847.20	CL0081	AP2 domain	dgPsbyl	86	147	9.7e-14	5.4e-18
		AP2	PF00847.20	CL0081	AP2 domain	dgPsbyl	189	241	6.5e-13	3.6e-17
279	TraesCS3D02G330400.1	AP2	PF00847.20	CL0081	AP2 domain	dgPsbyl	64	121	1.1e-05	6.2e-10
		AP2	PF00847.20	CL0081	AP2 domain	dgPsbyl	164	216	1.9e-10	1.1e-14
280	TraesCS3B02G368400.1	AP2	PF00847.20	CL0081	AP2 domain	dgPsbyl	64	124	1e-08	5.7e-13
		AP2	PF00847.20	CL0081	AP2 domain	dgPsbyl	167	219	5.4e-11	3e-15
281	TraesCS4B02G136400.1	AP2	PF00847.20	CL0081	AP2 domain	dgPsbyl	49	106	2.7e-06	1.5e-10
		AP2	PF00847.20	CL0081	AP2 domain	dgPsbyl	151	210	1.5e-10	8.6e-15
282	TraesCS4D02G131200.1	AP2	PF00847.20	CL0081	AP2 domain	dgPsbyl	49	106	3.5e-06	2e-10
283	TraesCS1D02G362500.1	AP2	PF00847.20	CL0081	AP2 domain	dgPsbyl	60	120	1.4e-11	7.9e-16
		AP2	PF00847.20	CL0081	AP2 domain	dgPsbyl	162	213	3.8e-12	2.1e-16
284	TraesCS1A02G357800.1	AP2	PF00847.20	CL0081	AP2 domain	dgPsbyl	61	121	1.4e-11	7.9e-16
		AP2	PF00847.20	CL0081	AP2 domain	dgPsbyl	163	214	3.8e-12	2.1e-16
285	TraesCS7A02G095100.1	AP2	PF00847.20	CL0081	AP2 domain	dgPsbyl	81	141	1.4e-11	7.6e-16
		AP2	PF00847.20	CL0081	AP2 domain	dgPsbyl	183	235	1.2e-11	6.8e-16
286	TraesCS4A02G395400.1	AP2	PF00847.20	CL0081	AP2 domain	dgPsbyl	80	140	1.4e-11	7.6e-16
		AP2	PF00847.20	CL0081	AP2 domain	dgPsbyl	182	234	1.2e-11	6.8e-16
287	TraesCS7D02G091100.1	AP2	PF00847.20	CL0081	AP2 domain	dgPsbyl	80	140	1.4e-11	7.6e-16
		AP2	PF00847.20	CL0081	AP2 domain	dgPsbyl	182	234	1.2e-11	6.9e-16
288	TraesCS6A02G125700.1	AP2	PF00847.20	CL0081	AP2 domain	dgPsbyl	40	101	2.1e-12	1.1e-16
		AP2	PF00847.20	CL0081	AP2 domain	dgPsbyl	159	203	3.1e-05	1.8e-09
289	TraesCS6B02G153800.1	AP2	PF00847.20	CL0081	AP2 domain	dgPsbyl	40	100	7.8e-12	4.3e-16
		AP2	PF00847.20	CL0081	AP2 domain	dgPsbyl	139	191	1.5e-09	8.2e-14
290	TraesCS5A02G221600.1	AP2	PF00847.20	CL0081	AP2 domain	dgPsbyl	53	113	2e-12	1.1e-16
		AP2	PF00847.20	CL0081	AP2 domain	dgPsbyl	155	207	3.6e-12	2e-16
291	TraesCS5D02G229400.1	AP2	PF00847.20	CL0081	AP2 domain	dgPsbyl	53	113	2e-12	1.1e-16
		AP2	PF00847.20	CL0081	AP2 domain	dgPsbyl	155	207	3.6e-12	2e-16
292	TraesCS5B02G220400.1	AP2	PF00847.20	CL0081	AP2 domain	dgPsbyl	55	115	2e-12	1.1e-16
		AP2	PF00847.20	CL0081	AP2 domain	dgPsbyl	157	209	3.6e-12	2e-16
293	TraesCS7A02G292900.1	AP2	PF00847.20	CL0081	AP2 domain	dgPsbyl	81	141	2.1e-09	1.2e-13
		AP2	PF00847.20	CL0081	AP2 domain	dgPsbyl	185	238	3.1e-10	1.7e-14
294	TraesCS6A02G306300.1	AP2	PF00847.20	CL0081	AP2 domain	dgPsbyl	189	246	6.9e-07	3.9e-11
		AP2	PF00847.20	CL0081	AP2 domain	dgPsbyl	288	340	3e-09	1.7e-13
295	TraesCS6B02G334700.1	AP2	PF00847.20	CL0081	AP2 domain	dgPsbyl	189	249	3.5e-11	1.9e-15
		AP2	PF00847.20	CL0081	AP2 domain	dgPsbyl	291	343	3.1e-09	1.7e-13
296	TraesCS6D02G285400.1	AP2	PF00847.20	CL0081	AP2 domain	dgPsbyl	189	246	6.9e-07	3.9e-11
		AP2	PF00847.20	CL0081	AP2 domain	dgPsbyl	288	340	3e-09	1.7e-13
297	TraesCS2D02G357600.1	AP2	PF00847.20	CL0081	AP2 domain	dgPsbyl	268	328	6e-11	3.3e-15
		AP2	PF00847.20	CL0081	AP2 domain	dgPsbyl	370	422	1.4e-09	8e-14
298	TraesCS2B02G378100.1	AP2	PF00847.20	CL0081	AP2 domain	dgPsbyl	273	333	6.1e-11	3.4e-15
		AP2	PF00847.20	CL0081	AP2 domain	dgPsbyl	375	427	1.5e-09	8.1e-14
299	TraesCS6B02G252000.1	AP2	PF00847.20	CL0081	AP2 domain	dgPsbyl	278	338	3.8e-09	2.1e-13
		AP2	PF00847.20	CL0081	AP2 domain	dgPsbyl	380	432	6e-10	3.3e-14
300	TraesCS6D02G205300.1	AP2	PF00847.20	CL0081	AP2 domain	dgPsbyl	279	339	6.3e-11	3.5e-15
		AP2	PF00847.20	CL0081	AP2 domain	dgPsbyl	381	433	6e-10	3.3e-14
301	TraesCS6A02G229500.1	AP2	PF00847.20	CL0081	AP2 domain	dgPsbyl	280	340	6.3e-11	3.5e-15
		AP2	PF00847.20	CL0081	AP2 domain	dgPsbyl	382	434	5.9e-10	3.3e-14
302	TraesCS3A02G395500.1	AP2	PF00847.20	CL0081	AP2 domain	dgPsbyl	261	321	3.2e-11	1.8e-15
		AP2	PF00847.20	CL0081	AP2 domain	dgPsbyl	363	415	2e-09	1.1e-13
303	TraesCS3D02G389100.1	AP2	PF00847.20	CL0081	AP2 domain	dgPsbyl	307	367	3.5e-11	2e-15
		AP2	PF00847.20	CL0081	AP2 domain	dgPsbyl	409	461	2.2e-09	1.2e-13
304	TraesCS3B02G427300.1	AP2	PF00847.20	CL0081	AP2 domain	dgPsbyl	308	368	3.5e-11	2e-15
		AP2	PF00847.20	CL0081	AP2 domain	dgPsbyl	410	462	2.2e-09	1.2e-13
305	TraesCS4A02G123800.1	AP2	PF00847.20	CL0081	AP2 domain	dgPsbyl	97	156	4.5e-10	2.5e-14
		AP2	PF00847.20	CL0081	AP2 domain	dgPsbyl	199	251	2.2e-10	1.2e-14
306	TraesCS4B02G180600.1	AP2	PF00847.20	CL0081	AP2 domain	dgPsbyl	93	152	4.5e-10	2.5e-14
		AP2	PF00847.20	CL0081	AP2 domain	dgPsbyl	195	247	2.2e-10	1.2e-14
307	TraesCS4D02G182100.1	AP2	PF00847.20	CL0081	AP2 domain	dgPsbyl	96	155	1.4e-10	7.7e-15
		AP2	PF00847.20	CL0081	AP2 domain	dgPsbyl	198	250	2.2e-10	1.2e-14
308	TraesCS2A02G505600.1	AP2	PF00847.20	CL0081	AP2 domain	dgPsbyl	133	193	1.1e-11	6.3e-16
		AP2	PF00847.20	CL0081	AP2 domain	dgPsbyl	235	287	1.2e-09	6.8e-14
309	TraesCS2D02G506500.1	AP2	PF00847.20	CL0081	AP2 domain	dgPsbyl	137	194	1.8e-08	1e-12
		AP2	PF00847.20	CL0081	AP2 domain	dgPsbyl	236	288	1.2e-09	6.7e-14
310	TraesCS2B02G534000.1	AP2	PF00847.20	CL0081	AP2 domain	dgPsbyl	137	197	1.2e-11	6.4e-16
		AP2	PF00847.20	CL0081	AP2 domain	dgPsbyl	239	291	1.2e-09	6.9e-14
311	TraesCS7D02G483200.1	AP2	PF00847.20	CL0081	AP2 domain	dgPsbyl	129	189	1.6e-11	9.2e-16
		AP2	PF00847.20	CL0081	AP2 domain	dgPsbyl	231	283	1.2e-09	6.6e-14
312	TraesCS7A02G495800.1	AP2	PF00847.20	CL0081	AP2 domain	dgPsbyl	129	189	1.6e-11	9.2e-16
		AP2	PF00847.20	CL0081	AP2 domain	dgPsbyl	231	283	1.2e-09	6.6e-14
313	TraesCS7B02G401400.1	AP2	PF00847.20	CL0081	AP2 domain	dgPsbyl	126	186	1.6e-11	9.1e-16
		AP2	PF00847.20	CL0081	AP2 domain	dgPsbyl	228	280	1.2e-09	6.6e-14
314	TraesCS4A02G011600.1	AP2	PF00847.20	CL0081	AP2 domain	dgPsbyl	254	314	2.6e-11	1.5e-15
		AP2	PF00847.20	CL0081	AP2 domain	dgPsbyl	356	408	2.8e-09	1.6e-13
315	TraesCS4D02G291300.1	AP2	PF00847.20	CL0081	AP2 domain	dgPsbyl	252	312	2.6e-11	1.5e-15
		AP2	PF00847.20	CL0081	AP2 domain	dgPsbyl	354	406	2.8e-09	1.6e-13
316	TraesCS4B02G292900.1	AP2	PF00847.20	CL0081	AP2 domain	dgPsbyl	254	314	2.6e-11	1.5e-15
		AP2	PF00847.20	CL0081	AP2 domain	dgPsbyl	356	408	2.8e-09	1.6e-13
317	TraesCS4A02G060400.1	AP2	PF00847.20	CL0081	AP2 domain	dgPsbyl	283	344	1.1e-09	6e-14
		AP2	PF00847.20	CL0081	AP2 domain	dgPsbyl	386	438	1.7e-09	9.7e-14
318	TraesCS4D02G237300.1	AP2	PF00847.20	CL0081	AP2 domain	dgPsbyl	283	343	2.3e-11	1.3e-15
		AP2	PF00847.20	CL0081	AP2 domain	dgPsbyl	385	437	1.8e-09	9.8e-14
319	TraesCS4B02G235900.1	AP2	PF00847.20	CL0081	AP2 domain	dgPsbyl	284	344	2.3e-11	1.3e-15
		AP2	PF00847.20	CL0081	AP2 domain	dgPsbyl	386	438	1.8e-09	9.8e-14
320	TraesCS5A02G405400.1	AP2	PF00847.20	CL0081	AP2 domain	dgPsbyl	299	359	2.8e-12	1.5e-16
		AP2	PF00847.20	CL0081	AP2 domain	dgPsbyl	401	453	7.6e-08	4.2e-12
321	TraesCS5D02G415500.1	AP2	PF00847.20	CL0081	AP2 domain	dgPsbyl	295	355	2.7e-12	1.5e-16
		AP2	PF00847.20	CL0081	AP2 domain	dgPsbyl	397	449	2.3e-07	1.3e-11
322	TraesCS5B02G410200.1	AP2	PF00847.20	CL0081	AP2 domain	dgPsbyl	297	357	2.8e-12	1.5e-16
		AP2	PF00847.20	CL0081	AP2 domain	dgPsbyl	399	451	2.3e-07	1.3e-11
323	TraesCS2D02G256600.1	AP2	PF00847.20	CL0081	AP2 domain	dgPsbyl	262	319	3.2e-09	1.8e-13
		AP2	PF00847.20	CL0081	AP2 domain	dgPsbyl	361	413	6.9e-11	3.9e-15
324	TraesCS2B02G268100.1	AP2	PF00847.20	CL0081	AP2 domain	dgPsbyl	262	319	3.2e-09	1.8e-13
		AP2	PF00847.20	CL0081	AP2 domain	dgPsbyl	361	413	6.9e-11	3.9e-15
325	TraesCS2A02G267600.1	AP2	PF00847.20	CL0081	AP2 domain	dgPsbyl	263	320	1.1e-08	5.9e-13
		AP2	PF00847.20	CL0081	AP2 domain	dgPsbyl	362	414	7e-11	3.9e-15
