# Supplementary material for: Expansion and Molecular Characterization of AP2/ERF Gene Family in Wheat (Triticum aestivum L.)
Source: Front Genet. 2021 Mar 31;12:632155. doi: 10.3389/fgene.2021.632155 (PMC8044323; doi:10.3389/fgene.2021.632155)
Supplement: Supplementary Table 3 — Characteristics features of TaAP2/ERF genes of subfamily-Ia and IIc. [file Table_3.xlsx]

## Sheet: Sheet1
Table S3. Characteristics Features of TaAP2/ERF genes of subfamily-Ⅰa and Ⅱc
Gene Name	Genes I.D	Chromosome No.	Starting Point	Ending Point	Number of amino acids	Molecular weight	Theoretical pI
TaAP2/ERF1	TraesCS2D02G369900.1	Chromosome 2D	474511766	474513405	455	48875.8	9.01
TaAP2/ERF2	TraesCS2A02G373700.1	Chromosome 2A	616992163	616,993,535	454	48894.8	9.21
TaAP2/ERF3	TraesCS2B02G390800.1	Chromosome 2B	555384305	555386006	454	48927.9	8.79
TaAP2/ERF4	TraesCS6D02G217800.1	Chromosome 6D	307516346	307,518,312	457	49239	7.79
TaAP2/ERF5	TraesCS6A02G235100.1	Chromosome 6A	444673317	444,675,345	461	49741.8	8.38
TaAP2/ERF6	TraesCS6B02G263800.1	Chromosome 6B	474748332	474,750,083	454	49066.9	6.77
TaAP2/ERF7	TraesCS6B02G263800.1	Chromosome 1B	662192978	662,194,258	282	30703.5	9.79
TaAP2/ERF10	TraesCS4A02G035400.1	Chromosome 4A	27589147	27590361	235	25848	6.06
TaAP2/ERF11	TraesCS4B02G268100.1	Chromosome 4B	541910310	541911565	264	28825.6	5.98
TaAP2/ERF12	TraesCS4D02G267500.1	Chromosome 4D	438153023	438153868	281	30791.8	6.24
TaAP2/ERF13	TraesCS7D02G469200.1	Chromosome 7D	582458439	582458942	167	18336.2	11.69
TaAP2/ERF14	TraesCS5B02G193200.1	Chromosome 5B	348570451	348572272	284	30580	6.38
TaAP2/ERF15	TraesCS5D02G200900.1	Chromosome 5D	304162641	304163495	252	27345.6	8.99
TaAP2/ERF16	TraesCS7B02G085900.1	Chromosome 7B	99088470	99090547	368	39236.3	6.59
TaAP2/ERF17	TraesCS7D02G182700.1	Chromosome 7D	136203799	136205955	366	38989	6.5
TaAP2/ERF19	TraesCS6B02G331000.1	Chromosome 6B	581867024	581868894	333	35715.9	6.23
TaAP2/ERF107	TraesCS3B02G176200.1	Chromosome 3B	178927738	178928793	351	38456.6	4.66
TaAP2/ERF110	TraesCS3A02G238300.1	Chromosome 3A	445279609	445281322	295	31477.3	4.54
