# Supplementary material for: Expansion and Molecular Characterization of AP2/ERF Gene Family in Wheat (Triticum aestivum L.)
Source: Front Genet. 2021 Mar 31;12:632155. doi: 10.3389/fgene.2021.632155 (PMC8044323; doi:10.3389/fgene.2021.632155)
Supplement: Supplementary Table 4 — List of TaAP2/ERF orthologous pair identified in Arabidopsis and rice. [file Table_4.xlsx]

## Sheet: Sheet1
Table S4. List of TaAP2/ERF orthologous pair identified in Arabidopsis and rice
Gene Name	orthologous pair
TaAP2/ERF268	TaAP2/ERF269
TaAP2/ERF278	TaAP2/ERF279
TaAP2/ERF277	TaAP2/ERF276
TaAP2/ERF264	TaAP2/ERF263
TaAP2/ERF271	TaAP2/ERF273
TaAP2/ERF272	TaAP2/ERF271
TaAP2/ERF272	TaAP2/ERF273
TaAP2/ERF270	TaAP2/ERF268
TaAP2/ERF270	TaAP2/ERF269
TaAP2/ERF267	TaAP2/ERF266
TaAP2/ERF265	TaAP2/ERF266
TaAP2/ERF292	TaAP2/ERF293
TaAP2/ERF291	TaAP2/ERF292
TaAP2/ERF291	TaAP2/ERF293
TaAP2/ERF285	TaAP2/ERF286
TaAP2/ERF261	TaAP2/ERF262
TaAP2/ERF261	TaAP2/ERF260
TaAP2/ERF260	os_LOC_Os02g32040
TaAP2/ERF262	TaAP2/ERF260
TaAP2/ERF262	os_LOC_Os02g34270
TaAP2/ERF289	TaAP2/ERF288
TaAP2/ERF287	TaAP2/ERF289
TaAP2/ERF287	TaAP2/ERF288
TaAP2/ERF281	TaAP2/ERF280
TaAP2/ERF282	TaAP2/ERF284
TaAP2/ERF283	TaAP2/ERF282
TaAP2/ERF283	TaAP2/ERF284
TaAP2/ERF274	TaAP2/ERF275
TaAP2/ERF314	TaAP2/ERF316
TaAP2/ERF322	TaAP2/ERF320
TaAP2/ERF317	TaAP2/ERF319
TaAP2/ERF317	TaAP2/ERF318
TaAP2/ERF319	TaAP2/ERF318
TaAP2/ERF296	TaAP2/ERF297
TaAP2/ERF298	TaAP2/ERF296
TaAP2/ERF298	TaAP2/ERF297
TaAP2/ERF294	TaAP2/ERF296
TaAP2/ERF295	TaAP2/ERF297
TaAP2/ERF295	TaAP2/ERF294
TaAP2/ERF295	TaAP2/ERF296
TaAP2/ERF307	TaAP2/ERF306
TaAP2/ERF307	os_LOC_Os01g46870
TaAP2/ERF305	TaAP2/ERF307
TaAP2/ERF305	TaAP2/ERF306
TaAP2/ERF311	TaAP2/ERF313
TaAP2/ERF310	TaAP2/ERF308
TaAP2/ERF309	TaAP2/ERF310
TaAP2/ERF309	TaAP2/ERF308
TaAP2/ERF299	TaAP2/ERF301
TaAP2/ERF299	TaAP2/ERF300
TaAP2/ERF301	TaAP2/ERF300
TaAP2/ERF302	TaAP2/ERF303
TaAP2/ERF302	TaAP2/ERF304
TaAP2/ERF303	TaAP2/ERF304
TaAP2/ERF210	AT4G11140
AT4G23750	TaAP2/ERF110
AT5G61890	TaAP2/ERF161
TaAP2/ERF201	TaAP2/ERF203
TaAP2/ERF202	TaAP2/ERF201
TaAP2/ERF202	TaAP2/ERF203
TaAP2/ERF199	os_LOC_Os04g32620
TaAP2/ERF199	os_LOC_Os02g32140
TaAP2/ERF199	TaAP2/ERF200
TaAP2/ERF199	TaAP2/ERF198
TaAP2/ERF198	os_LOC_Os04g32620
TaAP2/ERF198	os_LOC_Os02g32140
TaAP2/ERF200	os_LOC_Os04g32620
TaAP2/ERF200	TaAP2/ERF198
TaAP2/ERF200	os_LOC_Os02g32140
TaAP2/ERF190	TaAP2/ERF191
TaAP2/ERF189	TaAP2/ERF191
TaAP2/ERF189	os_LOC_Os11g06770
TaAP2/ERF191	os_LOC_Os11g06770
TaAP2/ERF192	TaAP2/ERF196
TaAP2/ERF192	os_LOC_Os05g36100
TaAP2/ERF192	TaAP2/ERF194
TaAP2/ERF192	TaAP2/ERF197
TaAP2/ERF193	TaAP2/ERF197
TaAP2/ERF193	os_LOC_Os01g64790
TaAP2/ERF194	TaAP2/ERF196
TaAP2/ERF194	os_LOC_Os01g64790
TaAP2/ERF194	os_LOC_Os05g36100
TaAP2/ERF194	TaAP2/ERF193
TaAP2/ERF194	TaAP2/ERF197
TaAP2/ERF196	os_LOC_Os01g64790
TaAP2/ERF196	os_LOC_Os05g36100
TaAP2/ERF197	TaAP2/ERF196
TaAP2/ERF197	os_LOC_Os01g64790
TaAP2/ERF120	os_LOC_Os03g08470
TaAP2/ERF120	os_LOC_Os07g42510
TaAP2/ERF120	TaAP2/ERF118
TaAP2/ERF120	TaAP2/ERF119
TaAP2/ERF118	TaAP2/ERF119
TaAP2/ERF118	os_LOC_Os03g08470
TaAP2/ERF119	os_LOC_Os03g08470
TaAP2/ERF115	os_LOC_Os05g29810
TaAP2/ERF115	os_LOC_Os07g47790
TaAP2/ERF115	os_LOC_Os01g21120
TaAP2/ERF114	os_LOC_Os01g21120
TaAP2/ERF114	os_LOC_Os05g29810
TaAP2/ERF114	TaAP2/ERF116
TaAP2/ERF114	TaAP2/ERF115
TaAP2/ERF116	os_LOC_Os05g29810
TaAP2/ERF116	os_LOC_Os07g47790
TaAP2/ERF116	TaAP2/ERF115
TaAP2/ERF116	os_LOC_Os01g21120
TaAP2/ERF124	os_LOC_Os03g22170
TaAP2/ERF124	TaAP2/ERF126
TaAP2/ERF124	os_LOC_Os04g32790
TaAP2/ERF125	os_LOC_Os07g47790
TaAP2/ERF125	os_LOC_Os03g22170
TaAP2/ERF125	TaAP2/ERF124
TaAP2/ERF125	TaAP2/ERF126
TaAP2/ERF126	os_LOC_Os01g64790
TaAP2/ERF126	os_LOC_Os03g22170
TaAP2/ERF128	AT1G53910
TaAP2/ERF128	TaAP2/ERF129
TaAP2/ERF128	os_LOC_Os09g26420
TaAP2/ERF127	os_LOC_Os09g26420
TaAP2/ERF127	TaAP2/ERF128
TaAP2/ERF127	TaAP2/ERF129
TaAP2/ERF129	os_LOC_Os09g26420
TaAP2/ERF131	TaAP2/ERF132
TaAP2/ERF131	TaAP2/ERF130
TaAP2/ERF132	TaAP2/ERF130
TaAP2/ERF133	os_LOC_Os02g54160
TaAP2/ERF133	os_LOC_Os06g09390
TaAP2/ERF133	TaAP2/ERF134
TaAP2/ERF133	TaAP2/ERF135
TaAP2/ERF134	os_LOC_Os02g54160
TaAP2/ERF134	TaAP2/ERF135
TaAP2/ERF134	os_LOC_Os06g09390
TaAP2/ERF135	os_LOC_Os02g54160
TaAP2/ERF135	os_LOC_Os06g09390
TaAP2/ERF139	TaAP2/ERF141
TaAP2/ERF140	TaAP2/ERF139
TaAP2/ERF140	TaAP2/ERF141
TaAP2/ERF138	TaAP2/ERF137
TaAP2/ERF146	TaAP2/ERF145
TaAP2/ERF144	TaAP2/ERF143
TaAP2/ERF150	os_LOC_Os02g54160
TaAP2/ERF148	os_LOC_Os02g54160
TaAP2/ERF148	TaAP2/ERF149
TaAP2/ERF148	TaAP2/ERF150
TaAP2/ERF149	TaAP2/ERF150
TaAP2/ERF149	os_LOC_Os02g54160
TaAP2/ERF187	os_LOC_Os05g36100
TaAP2/ERF213	os_LOC_Os02g52670
TaAP2/ERF102	TaAP2/ERF105
TaAP2/ERF102	os_LOC_Os06g08340
TaAP2/ERF102	os_LOC_Os02g55380
TaAP2/ERF102	TaAP2/ERF100
TaAP2/ERF102	TaAP2/ERF101
TaAP2/ERF100	os_LOC_Os06g08340
TaAP2/ERF100	TaAP2/ERF101
TaAP2/ERF100	TaAP2/ERF105
TaAP2/ERF101	os_LOC_Os06g08340
TaAP2/ERF101	TaAP2/ERF105
TaAP2/ERF101	os_LOC_Os02g55380
TaAP2/ERF104	os_LOC_Os06g08340
TaAP2/ERF104	os_LOC_Os02g55380
TaAP2/ERF104	TaAP2/ERF103
TaAP2/ERF104	TaAP2/ERF105
TaAP2/ERF103	os_LOC_Os02g55380
TaAP2/ERF103	TaAP2/ERF105
TaAP2/ERF103	os_LOC_Os06g08340
TaAP2/ERF105	os_LOC_Os02g55380
TaAP2/ERF105	os_LOC_Os06g08340
TaAP2/ERF29	os_LOC_Os05g39590
TaAP2/ERF93	os_LOC_Os06g40150
TaAP2/ERF93	os_LOC_Os02g10760
TaAP2/ERF92	os_LOC_Os06g40150
TaAP2/ERF92	os_LOC_Os02g10760
TaAP2/ERF92	TaAP2/ERF94
TaAP2/ERF92	TaAP2/ERF93
TaAP2/ERF94	os_LOC_Os02g10760
TaAP2/ERF94	TaAP2/ERF93
TaAP2/ERF94	os_LOC_Os06g40150
TaAP2/ERF95	os_LOC_Os06g40150
TaAP2/ERF95	TaAP2/ERF92
TaAP2/ERF95	os_LOC_Os02g10760
TaAP2/ERF96	TaAP2/ERF95
TaAP2/ERF96	os_LOC_Os02g10760
os LOC Os05g27930	TaAP2/ERF85
TaAP2/ERF85	os_LOC_Os05g27930
TaAP2/ERF85	TaAP2/ERF87
TaAP2/ERF85	TaAP2/ERF86
TaAP2/ERF86	os_LOC_Os05g27930
TaAP2/ERF87	TaAP2/ERF86
TaAP2/ERF87	os_LOC_Os05g27930
TaAP2/ERF82	os_LOC_Os01g07120
TaAP2/ERF84	TaAP2/ERF83
TaAP2/ERF99	os_LOC_Os04g56150
TaAP2/ERF98	TaAP2/ERF99
TaAP2/ERF98	os_LOC_Os04g56150
TaAP2/ERF2	os_LOC_Os04g44670
TaAP2/ERF14	TaAP2/ERF15
TaAP2/ERF48	AT1G12630
TaAP2/ERF48	os_LOC_Os02g45420
TaAP2/ERF47	TaAP2/ERF48
TaAP2/ERF47	os_LOC_Os02g45420
