# Supplementary material for: Expansion and Molecular Characterization of AP2/ERF Gene Family in Wheat (Triticum aestivum L.)
Source: Front Genet. 2021 Mar 31;12:632155. doi: 10.3389/fgene.2021.632155 (PMC8044323; doi:10.3389/fgene.2021.632155)
Supplement: Supplementary Table 5 — List of Cis-acting elements of TaAP2/ERF genes of subfamily-Ia and IIc. [file Table_5.xls]

## Sheet: Sheet1
Table S5. Cis-Acting elements of TaAP2/ERF genes of subfamily-Ⅰa and Ⅱc
	BOX 4	CAT-box	02-site	MRE	GARE motif	TCA-element	TGACG-motif	ERE	ABRE	CGTCA-motif	ARE	MBS	LTR	TC-rich repeats	MYC	MYB	As-1
AP2/ERF1		14	2						1		1				1	4
AP2/ERF2	6	17	2			1	2		1	2	3		1		1	3	2
AP2/ERF3		16					4		4	4		1			3	1	4
AP2/ERF4	2	29	3	1		1	1	1	2	1	2		1	2	4	4	1
AP2/ERF5		23	2	1		2	2	1	2	2				2	4	2	2
AP2/ERF6		34					3		1	3	3	2				2	3
AP2/ERF7	1	25				2	2	1	4	2		1	1		8	4	2
AP2/ERF10		35			1		3		3	3	1				1	3	3
AP2/ERF11		22	1				3		6	3			1		3	5	3
AP2/ERF12		25					3		6	3						3	3
AP2/ERF13		20	1	1		1	2	1	1	2		1	1		3	5	2
AP2/ERF14		14				1	6		7	6	1		2		2	3	6
AP2/ERF15		13				1	3		4	3	1		1		1	2	3
AP2/ERF16		33				1	3		2	3	2	1	1		5	4	3
AP2/ERF17		37		1							1	2	2		4	2
AP2/ERF19	1	26	1	1		1	1		2	1	2	2			2	1	1
AP2/ERF107		24	1	1	1				11					1	2	6
AP2/ERF110	1	19					2	2	4	1	1		1		5	1	2
