# Supplementary material for: Expansion and Molecular Characterization of AP2/ERF Gene Family in Wheat (Triticum aestivum L.)
Source: Front Genet. 2021 Mar 31;12:632155. doi: 10.3389/fgene.2021.632155 (PMC8044323; doi:10.3389/fgene.2021.632155)
Supplement: Supplementary Table 7 — RNA-seq data acquired from WheatExp database. [file Table_7.xlsx]

## Sheet: Sheet2
Table S7. RNA-Seq data acquired from WheatExp database							Grain			Leaf			Root			Spike			Stem
Gene i.d	Heat 1h	Heat 6h	PEG 2h	PEG 6h	Drought 1h	Drought 6h	grain_z71	grain_z75	grain_z85	leaf_z10	leaf_z23	leaf_z71	root_z10	root_z13	root_z39	spike_z32	spike_z39	spike_z65	stem_z30	stem_z32	stem_z65
AP2/ERF1	1.17405	2.12118	0	0	2.11444	0	0.91	0.09	0	0	0.2	2.8	3.23	2.95	4.23	0.4	0.3	1.61	0.32	0.87	1.17
AP2/ERF2	0.0944989	0.897713	0	0	0.763254	0	0.39	0.08	0.42	0.05	0.2	0.51	0.36	1.79	0.64	0.2	0.36	0.5	0.14	0.18	0.16
AP2/ERF3	0	0	0	0	0	0	0.43	0.02	0	0.12	0.03	0.78	0.93	2.2	1.76	0.15	0.05	0.54	0.06	0.13	0.29
AP2/ERF4	3.92293	5.2908	0	0	4.33478	2.03395	4.99	1.95	1.56	2.37	15.43	91.27	2.39	12.04	12.39	18.57	1.49	8.06	6.48	18.83	2.05
AP2/ERF5	3.03909	4.25253	0	0	4.1399	2.42554	8.27	2.02	0.52	2.38	16.24	71.44	2.67	11.51	11.01	22.99	2.61	10.28	8.89	23.75	3.24
AP2/ERF6	2.54748	4.06373	0	0	3.88702	1.0827	2.29	0.76	0.35	0.57	3.39	15.08	0.47	4.28	3.46	5.61	1.06	2.72	2.24	4.9	0.98
AP2/ERF7	0.781977	0	3.51867	3.58975	1.99264	4.37199	8.48	4.44	12.55	5.02	4.31	14.11	20.76	35.3	31.17	3.86	8.22	8.6	10.04	24.52	10.31
AP2/ERF10	0	0	0	0	0	0	0.64	0.16	0.03	0.21	8.54	125.83	3.92	8.14	8	3.06	1.12	11.11	3.36	5.31	0.96
AP2/ERF11	1.22304	0	1.68786	2.26827	6.57066	4.37259	3.24	0.88	0.02	1.11	15.74	260.53	6.33	29.95	25.83	7.16	2.58	23.16	7.56	11.31	1.9
AP2/ERF12	0	0	0	0	0	0	3.43	1.22	0.1	1.08	19.59	246.66	10.09	29.44	25.6	10.99	2.18	17.6	8.79	15.5	2.82
AP2/ERF13	2.81675	0.168729	1.20199	2.52216	5.0179	6.94216	74.61	15.99	40.72	30.1	60.27	129.23	71.92	85.65	97.69	157.06	99.69	72.73	83.06	71.9	39.18
AP2/ERF14	4.532	6.06872	4.50553	4.24355	5.60092	5.90879	108.38	30.56	82.95	47.51	91.63	244.31	102.06	174.78	168.67	198.84	137.9	109.63	113.13	105.4	61.45
AP2/ERF15	0	0	0	0	0	0	3.43	1.22	0.1	1.08	19.59	246.66	10.09	29.44	25.6	10.99	2.18	17.6	8.79	15.5	2.82
AP2/ERF16	1.41033	3.02145	2.73087	2.47515	2.41085	3.4484	49.19	5.74	0.3	9.5	225.1	246.33	151.85	86.04	91.14	12.85	5.41	16.57	13.22	69.92	17.25
AP2/ERF17	2.04547	3.28769	2.54385	2.17118	1.88056	2.03121	49.19	5.74	0.3	9.5	225.1	246.33	151.85	86.04	91.14	12.85	5.41	16.57	13.22	69.92	17.25
AP2/ERF19	4.69002	6.1909	5.79818	5.28482	5.03712	4.87508	40.1	3.26	3.27	13.25	62.67	85.27	32.88	45.21	64.6	7.12	11.76	41.54	13.97	60.59	29.97
AP2/ERF107	0	0	0	0	0	0	1.35	0.35	3.88	0.64	0.92	0.08	4.35	5.19	5.25	2.7	0.8	0.54	4.39	1.55	0.1
AP2/ERF110	0	0	0	0	0	0.0793235	0.3	0.36	14.22	1.01	2.2	0.39	1.45	3.85	4.1	4.92	0.63	0.44	5.01	2.11	0.02
